# Supplementary material for: Identification, Classification, and Expression Analysis of GRAS Gene Family in Malus domestica
Source: Front Physiol. 2017 Apr 28;8:253. doi: 10.3389/fphys.2017.00253 (PMC5408086; doi:10.3389/fphys.2017.00253)
Supplement: Table S3 — Expression levels of MdGRAS genes in Nagafu No. 2 and Yanfu No. 6. Data were collected from the transcriptome. [file Table2.XLSX]

## Sheet: Sheet2
TABLE S3| Expression levels of MdGRAS genes in Changfu No.2 and Yanfu No.6. Data were collected from the transcriptome.
		Changfu No.2			Yanfu No.6
Gene Name	Gene Locusa	ES	MS	LS	ES	MS	LS
MdGRAS3	MDP0000119183	2.09109	1.14924	2.37744	4.1957	1.85277	3.65205
MdGRAS4	MDP0000825698	23.5179	44.9233	27.163	20.6759	32.2281	23.417
MdGRAS6	MDP0000256486	39.7904	67.3074	30.4029	32.0728	43.0785	36.8415
MdGRAS8	MDP0000247514	1.06847	0.237728	0	0.093324	0.215549	0.0923419
MdGRAS9	MDP0000165587	10.334	19.508	9.54965	16.6404	13.7105	3.00097
MdGRAS10	MDP0000859087	17.7357	22.559	27.5957	9.33658	15.6794	20.7943
MdGRAS11	MDP0000159341	0.394639	0.165847	0.0969401	0	0	0
MdGRAS12	MDP0000194661	0.207994	0.314775	0.0612711	0.431836	0.427212	0.670914
MdGRAS13	MDP0000796348	10.9266	9.06911	14.816	8.80189	12.9804	23.2146
MdGRAS14	MDP0000194663	5.29625	6.84689	7.63816	4.05776	8.05237	7.9787
MdGRAS15	MDP0000247940	13.0584	13.2862	13.4676	6.20761	9.65534	13.7709
MdGRAS18	MDP0000205622	44.3384	5.73192	69.5573	43.6326	82.2751	134.074
MdGRAS19	MDP0000835454	0	0	0	0	0	0
MdGRAS20	MDP0000300311	0	0	0	0	0	0
MdGRAS21	MDP0000259453	0	0	0	0	0	0
MdGRAS22	MDP0000420150	0	0	0	0	0	0
MdGRAS25	MDP0000232659	7.62164	4.9988	6.52551	7.47352	7.91091	7.92412
MdGRAS26	MDP0000147173	2.63092	2.8194	2.22962	1.75535	1.7182	0.19331
MdGRAS28	MDP0000945004	11.7725	9.81049	3.49245	13.7571	13.3148	2.56167
MdGRAS29	MDP0000241048	0.105192	0	0.0774918	0.1561	0.0901103	0.0771984
MdGRAS30	MDP0000228483	0	0	0	0.165713	0	0
MdGRAS31	MDP0000317825	0	0	0	0	0	0
MdGRAS32	MDP0000419045	2.41836	3.98226	1.83008	4.1324	3.38963	3.10017
MdGRAS33	MDP0000254936	10.3237	16.4738	8.3355	9.32914	2.81179	7.92844
MdGRAS34	MDP0000151144	6.8895	4.05803	4.01711	2.48848	2.81179	2.04973
MdGRAS35	MDP0000242829	1.45311	1.69657	3.64761	0.479221	1.56765	3.3971
MdGRAS36	MDP0000230994	0	0	0	0	0	0
MdGRAS37	MDP0000566079	0	0	0	0	0	0
MdGRAS39	MDP0000915100	6.27118	6.96614	2.01865	10.5319	7.3218	0.974277
MdGRAS40	MDP0000322003	0	0	0	0	0.974277	0
MdGRAS43	MDP0000206202	0	0	0	0	0	0
MdGRAS44	MDP0000159531	10.6994	1.28228	10.0152	2.95776	8.12836	10.8374
MdGRAS45	MDP0000315706	248.489	288.642	303.504	204.262	379.583	291.626
MdGRAS46	MDP0000275704	5.92298	6.02832	5.61659	2.01206	0.00405713	2.50701
MdGRAS48	MDP0000441376	0	0	0	0	0	0
MdGRAS49	MDP0000863616	0	0	0
MdGRAS50	MDP0000804652	1.51624	1.62944	0.00337083	5.71175e-05	0.0788468	0.000147984
MdGRAS51	MDP0000921788	0.0411286	0.103739	0.0605777	0.0609918	0.211183	0.1206
MdGRAS52	MDP0000203826	0.0628511	0	0	0.093324	0	0.0923419
MdGRAS53	MDP0000181482	36.1025	34.5663	38.9372	24.6691	31.9674	31.7425
MdGRAS56	MDP0000512470	0	0	0	0.0944944	0	0
MdGRAS57	MDP0000307619	0	0	0	0	0	0
MdGRAS58	MDP0000288971	0	0	0	0.184957	0	0
MdGRAS63	MDP0000389025	0.651005	0.820764	0.0959471	0.0966862	0.223337	0.478402
MdGRAS64	MDP0000264347	48.8902	80.8257	76.427	25.9847	73.3523	77.5681
MdGRAS68	MDP0000287040	3.8993	80.8257	10.0161	1.87693	5.02947	8.92827
MdGRAS70	MDP0000287041				4.17412	8.32166	6.75329
MdGRAS72	MDP0000827722				8.45208	12.3248	20.9449
MdGRAS74	MDP0000227056	17.1915	25.0767	28.2246	6.11334	16.5212	25.2448
MdGRAS77	MDP0000822651	0	0	0	0	0	0
MdGRAS79	MDP0000809337	192.108	279.63	462.139	229.474	360.141	483.366
MdGRAS81	MDP0000768445	0	0	0	0	0	0
MdGRAS85	MDP0000235134	0	0	0	0	0	0
MdGRAS88	MDP0000397638	15.6208	10.4908	6.57233	10.4248	7.40273	5.94441
MdGRAS90	MDP0000464809	0.173596	0.145978	1.53362	0.128626	0.346279	1.18634
MdGRAS92	MDP0000245252	0	0	0	0	0	0
MdGRAS94	MDP0000245253	0	0	0	0	0	0
MdGRAS95	MDP0000173434	0	0	0	1.49868	0.347462	0
MdGRAS98	MDP0000308434	0.740937	1.26797	2.72915	0.157076	1.17877	1.86437
MdGRAS99	MDP0000431628	0	0	0	0	0	0
MdGRAS101	MDP0000259403	14.4016	8.61027	21.6679	17.0111	14.1019	11.0535
MdGRAS102	MDP0000319851	18.9226	17.4976	10.6978	20.1876	21.6011	6.20984
MdGRAS103	MDP0000171602	0	0	0	0	0	0
MdGRAS105	MDP0000840369	0	0	0	0	0	0
MdGRAS106	MDP0000196258	0.14373	0	0	0	0	0
MdGRAS107	MDP0000662303	104.927	109.65	99.5188	59.4014	72.5729	40.9992
MdGRAS108	MDP0000575908	4.88406	10.5447	4.05215	2.18927	8.34727	4.5428
MdGRAS109	MDP0000315270	16.9467	19.4124	23.6425	18.5001	22.2155	24.5559
MdGRAS110	MDP0000295058	0	0	0	0.138665	0	0
MdGRAS112	MDP0000241137	0.378977	0.238907	0	0.0937887	0	0.0928027
MdGRAS113	MDP0000263576	2.65923	4.04226	3.73867	1.82362	4.39025	4.75084
MdGRAS115	MDP0000784909	12.2595	7.01954	8.36298	8.25194	9.26575	6.06281
MdGRAS116	MDP0000827871	0.205825	0	0	0.713349	0.117705	0.100857
MdGRAS117	MDP0000152670	1.94957	2.22055	0.000140166	9.46223e-05	1.61268	1.44502
MdGRAS118	MDP0000284679	18.7679	20.8371	13.4922	35.1639	31.441	19.2947
MdGRAS121	MDP0000269044	82.8947	93.3302	112.106	143.624	92.7543	70.8757
MdGRAS122	MDP0000669451	91.0103	58.0086	85.6082	23.0301	12.2649	5.79279
